# Supplementary material for: Atrial Fibrillation Global Changes after Pulmonary Vein and Posterior Wall Isolation: A Charge Density Mapping Study
Source: J Clin Med. 2022 May 23;11(10):2948. doi: 10.3390/jcm11102948 (PMC9145946; doi:10.3390/jcm11102948)
Supplement: Supplementary file 1 [file jcm-11-02948-s001.zip]

Archive with 1 entries (1 files):
- jcm-1698959-supplementary.pdf
